# Supplementary material for: Knowledge, Attitudes, and Availability of Romanian Firefighter Paramedics to Adopt the Role of Community First Responders in Out-of-Hospital Cardiac Arrest
Source: J Clin Med. 2026 Jul 15;15(14):5526. doi: 10.3390/jcm15145526 (PMC13413123; doi:10.3390/jcm15145526)
Supplement: Supplementary file 1 [file jcm-15-05526-s001.zip]

Archive with 1 entries (1 files):
- jcm-4399617-supplementary.pdf
